# Supplementary material for: Low Expression of IL-10 in Circulating Bregs and Inverted IL-10/TNF-α Ratio in Tears of Patients with Perennial Allergic Conjunctivitis: A Preliminary Study
Source: Int J Mol Sci. 2019 Feb 27;20(5):1035. doi: 10.3390/ijms20051035 (PMC6429471; doi:10.3390/ijms20051035)
Supplement: Supplementary file 1 [file ijms-20-01035-s001.zip › ijms-431425 sp for final/Supplementary Tables v2.xlsx]

## Sheet: Table S1
	Ocular signs
	Eyelid Position and Skin Aspect	Eyelid Margin	Conjunctiva Hyperemia and Swelling	Conjunctiva Discharge		Tarsal Conjunctiva Inflammation		Limbus Involvement	Corneal Involvement
0	No eyelid edema	No displacement of MCJ	No hyperemia or edema	No discharge		No papillary hyperplasia or visible follicles		No visible limbus nodules or Horner - Trantas dots	No SPK
1	Localized superior or inferior eyelid edema without Dennie – Morgan lines	Displacement of MCJ in 1/3 of superior or inferior eyelid margin	Hyperemia + with conjunctival edema in 1/3	Clear watery discharge and /or slight debris within.		Tarsal papillae, size 0.3 mm in less than 1/3 of tarsal conjunctiva, with visible uniform tarsal conjunctival vessels.		Less than 1/4 of limbus involvement with Horner Trantas dot	Slight SPK involvement in less than 1/4, without visual axis involvement.
2	Generalized superior or inferior eyelid edema with Dennie -Morgan lines and slight pseudoptosis	Displacement of MCJ in 2/3 of superior or inferior eyelid margin	Hyperemia ++ with conjunctival edema in 2/3 and slight plica formation in sac fundus	White – gray mucoid discharge in sac fundus OR 1/3 of mucoid material adherent to limbus or tarsal conjunctiva		Tarsal papillae, size 0.75 mm in 1/3 – 2/3 of tarsal conjunctiva, with thin visible tarsal conjunctival vessels.		¼ to ½ of limbus involvement with Horner – Trantas dots, with slight pigment	¼ - ½ of SPK corneal involvement without visual axis involvement
3	Generalized superior or inferior eyelid edema with Dennie -Morgan lines and moderate pseudoptosis	Generalized displacement of MJC	Hyperemia +++ with conjunctival edema 3/3 with localized engorgement of ciliary vessels and moderate plica formation in sac fundus.	White, gray or yellow thick copious mucoid strands in sac fundus or 2/3 of this material adherent to limbus or tarsal conjunctiva		Tarsal papillae (cobblestone papillar) 0.75 mm >2/3 of tarsal conjunctiva, with or without fibrosis, fairly irregular tarsal vessels.		½ - 1/3 Horner Trantas dots of limbus involvement with ¼ - ½ cuadrante of LSCD	Generalized SPK with visual axis involvemet or epithelial defects or indolent corneal ulcers
4	Generalized eyelid edema with Dennie -Morgan lines and severe pseudoptosis.	Scarring or keratinized changes.	Hyperemia +++ with conjunctival edema 3/3 with generalized engorgement of ciliary vessels and severe plica formation in sac fundus.	White, gray or yellow thick copious mucoid strands adherent mainly to corneal surface		Macro papillae with fibrosis and possible symblefaron or generalized pale tarsal conjunctiva aspect without normal visible tarsal vessels.		Generalized Horner Trantas dot limbus involvement with LSCD > ½.	Central leucoma or keratoconus
	Ocular symptoms
	Itching	Tearing	Light Sensitivity		Gritty Sensation		Burning Sensation
0	Never
1	Sometimes
2	Half of the time
3	Most of the time
4	All the time
MCJ.- Muco-cutaneous Junction; SPK.- Superficial Punctuate Keratopathy; LSCD.- Limbal Stem Cell Deficiency.
Modified from Magaña D, et al, 2015

## Sheet: Table S2
Patient/Healthy Control	PAC 1		PAC 2		PAC 3		PAC 4		PAC 5		PAC 6		PAC 7		PAC 8		PAC 9		PAC 10		PAC 11		PAC 12		PAC 13		PAC 14		PAC 15		PAC 16		HC 1		HC 2		HC 3		HC 4		HC 5		HC 6		HC 7		HC 8
Eye	OS	OR	OS	OR	OS	OR	OS	OR	OS	OR	OS	OR	OS	OR	OS	OR	OS	OR	OS	OR	OS	OR	OS	OR	OS	OR	OS	OR	OS	OR	OS	OR	OS	OR	OS	OR	OS	OR	OS	OR	OS	OR	OS	OR	OS	OR	OS	OR
Age	15		10		14		11		11		13		15		14		14		11		13		12		10		14		6		12		11		16		13		17		11		14		7		11
Sex	M		F		M		M		F		F		M		M		M		F		M		M		M		F		M		M		M		F		F		F		M		M		F		M
tIgE	440		7066.4		404		423		2		332		110.9		902		1253		585		154		345		164		203		423		423		283		19.2		39.5		<2.0		82		54		58.3		73
sIgE Der p	31.1		64.4		14		58.3		＜0.1		31.1		11.1		28.8		140		83		90		10.3		40		21		12.3		7.1		＜0.1		＜0.1		＜0.1		＜0.1		＜0.1		＜0.1		＜0.1		＜0.1
IgA	137.9		139.6		268.1		NP		99.6		NP		178.1		146.8		180		NP		141.2		NP		174.6		211.1		300.4		NP		170.6		234.9		191.6		94.8		NP		NP		76.4		NP
IgG	1619.1		1377.4		1393.7		NP		948		NP		1229.8		1316		1168.7		NP		1195.9		NP		1122.7		1197.3		1344.8		NP		1310.1		2246.1		1620		102.6		NP		NP		1194.7		NP
IgM	84.6		146		137.2		NP		189		NP		116		75		110.7		NP		73.3		NP		115.9		210.1		96.3		NP		84.9		121.5		127.8		832.9		NP		NP		199.1		NP
Itching	3		3		3		4		4		3		3		3		4		2		3		2		4		3		3		2		0		0		0		0		0		0		0		0
Tearing	2		2		0		4		4		0		2		3		4		3		2		2		4		4		4		3		0		0		0		0		0		0		0		0
Light Sensitivity	2		2		3		3		0		2		4		4		3		2		1		1		0		4		3		1		0		0		0		2		0		0		0		1
Gritty Sensation	2		4		3		4		4		1		4		4		4		2		3		2		2		4		3		1		0		0		0		0		0		0		0		0
Burning Sensation	2		4		4		4		4		3		4		4		4		2		3		2		2		4		3		4		0		0		0		0		0		0		0		0
Eyelid Position and Skin Aspect	0	0	3	3	0	0	0	0	0	0	0	0	1	1	2	2	2	2	0	0	0	0	1	1	0	0	0	0	1	1	0	0	0	0	0	0	0	0	0	0	0	0	0	0	0	0	0	0
Eyelid Margin	0	0	1	1	0	0	0	0	1	1	0	0	1	1	2	2	3	3	0	0	1	1	0	0	1	1	0	0	0	0	2	2	0	0	0	0	0	0	0	0	0	0	0	0	0	0	0	0
Conjunctiva hyperemia and swelling	1	1	2	2	1	1	1	1	2	2	1	1	1	1	2	2	2	2	2	2	3	3	1	1	3	3	2	2	2	2	1	1	1	1	0	0	0	0	0	0	0	0	0	0	0	1	1	1
Conjunctiva discharge	0	0	0	0	0	0	1	1	0	0	0	0	0	0	1	1	1	1	0	0	0	0	1	1	1	1	0	0	0	0	1	1	0	0	0	0	0	0	0	0	0	0	0	0	0	0	0	0
Tarsal conjunctiva inflammation	1	1	3	3	1	1	3	3	3	3	2	2	1	1	2	2	2	2	2	2	1	1	2	2	3	3	1	1	2	2	3	3	1	1	1	1	0	0	0	0	0	0	0	0	0	1	0	0
Limbus involvement	0	0	1	1	2	2	0	0	1	1	1	1	1	0	2	2	3	3	0	0	2	2	0	0	3	3	3	3	0	0	1	1	0	0	0	0	0	0	0	0	0	0	0	0	0	0	0	0
Corneal Involvement	0	0	0	1	0	1	0	1	1	1	0	0	0	0	0	0	3	3	0	0	0	0	0	0	0	0	0	0	1	1	0	0	0	0	0	0	0	0	0	0	0	0	0	0	0	0	0	0
TBUT (sg)	5	8	7	4	6	7	5	6	2	2	3	4	3	4	3	4	3	4	6	7	3	3	4	4	3	5	8	7	7	6	5	6	5	3	2	1	6	6	5	7	7	8	8	12	20	10	5	3
Schirmer Test (mm)	28	23	4	6	12	12	35	27	17	23	25	15	25	15	25	15	25	15	30	35	12	16	8	7	8	7	35	35	8	7	35	27	29	25	30	10	35	35	28	30	17	23	14	20	7	5	29	25
SPT Der p (mm)	8		5		7		5		5		10		5		6		5		5		10		9		7		5		9		5		0		0		0		0		0		0		0		0
Der p.- Dermatophagoides pteronyssinus
TBUT.- Tear Breakup Time
SPT.- Skin Prick Test
NP.- Not performed, insufficient sample
